# Supplementary material for: Unveiling Guyon’s Canal: Insights into Clinical Anatomy, Pathology, and Imaging
Source: Diagnostics (Basel). 2025 Feb 28;15(5):592. doi: 10.3390/diagnostics15050592 (PMC11899079; doi:10.3390/diagnostics15050592)
Supplement: Supplementary file 1 [file diagnostics-15-00592-s001.zip]

Archive with 2 entries (2 files):
- untitled folder 6/Video S1.mp4
- untitled folder 6/Video S2.mp4
